# Supplementary material for: Nuances of balance; parental perspectives around screen use and nature exposure in middle childhood
Source: BMC Psychol. 2025 Dec 22;13:1398. doi: 10.1186/s40359-025-03552-9 (PMC12752391; doi:10.1186/s40359-025-03552-9)
Supplement: Supplementary file 1 — Supplementary Material 1. [file 40359_2025_3552_MOESM1_ESM.xlsx]

## Sheet: Sheet1
Nuances of Balance; Parental Perspectives Around Screen Use and Nature Exposure in Middle Childhood
Online Resource 1: Purposive Sampling Matrix
		Education				Employment			Age Focus Child	No. of children	Household income			Screen Time (hrs)
Participant gender	Age	School	Undergrad	Postgrad	TAFE/Diploma	None	Full-time	Part-time/ Casual			Less than 55k	55k to 115k	More than 115k
Female	20-30			11	14			11,14	11(5M),14(8M)	11(1),14(1)	14	11		11(7+Y),14(7+)
	31-40		12,16	8,10,20		12		8,10,16,20	8(5M),10(6M),12(5M),16(6M),20(5M)	8(2),10(4),12(3), 16(1),20(2)		10,12	8,16,20	8(7+),10(7+),12(7+),16(7+),20(7+)
	41-50		3,4,13	1,6,7,17,18,19	9,15	9	1	3,4,6,7,13,15,17,18,19	1(7M),3(6M),4(6M),6(6F),7(6M),9(5F),13(7F),15(7M),17(5M),18(7F),19(8M)	1(2),3(1),4(2),6(2),7(1),9(2),13(1),15(1),17(3),18(4),19(2)	13,15	3	1,4,6,7,9,18,19	1(4),3(2),4(3),6(5),7(2),8(7+),9(7+),13(7+),15(4),17(7+), 18(7+),19(3)
	50+
Male	20-30
	31-40			5			5		5(6M)	5(3)			5	5(7+)
	41-50			2				2	2(5M)	2(2)		2		2(2)
	50+
